# Supplementary material for: Morbidity of Returning Travelers Seen in Community Urgent Care Centers throughout Israel
Source: Trop Med Infect Dis. 2023 Jun 13;8(6):319. doi: 10.3390/tropicalmed8060319 (PMC10301267; doi:10.3390/tropicalmed8060319)
Supplement: Supplementary file 1 [file tropicalmed-08-00319-s001.zip]

Archive with 1 entries (1 files):
- tropicalmed-2365671-supplementary.pdf
